# Supplementary material for: Inhibition of myostatin prevents microgravity-induced loss of skeletal muscle mass and strength
Source: PLoS One. 2020 Apr 21;15(4):e0230818. doi: 10.1371/journal.pone.0230818 (PMC7173869; doi:10.1371/journal.pone.0230818)
Supplement: S1 Raw Data — (XLSX) [file pone.0230818.s003.xlsx]

## Sheet: Fig 1, 2, 3, 5A, Tables 1,3
		Fig 1A				Fig 1B				Fig 1D		Fig 2 A-D and Table 1							Fig 2 E and F			Fig 5A				Table 3					Fig 3
						W/ CONVERSION FACTOR
						Week 0	Week 4	Week 6				wt mg										Week 0	Week 4	Week 6
Grp	RFID # (Full)	% Chng From Mean Wk 0	% Chng from Mean Wks 0-4	% Chng from Mean Wks 0-6		Muscle % Week 0	Muscle %Week 0	Muscle % Week 0		carcass weight		Quad	Soleus	Plant	Gastroc	TA	EDL	Lft Triceps	Heart	Brain		BMD % over bsln Week 0	BMD % over bsln Week 0	BMD % over bsln Week 0		Biomechanics MF Stiffness Slope (kgf/mm)	Biomechanics MF PeakLoad (kgf)	Biomechanics MF EnergyToBreak (kgf*mm/mm^3)	Biomechanics MF Ultimate Elongation (mm)		CSA
Flight IgG	6D4C780C0C	-4.49784	-9.63237	-1.41713		-5.66038	-0.779874	1.16562		18.63		130	4.3	10.5	73.1	46.3	9	85.1	104.2	409.1		-3.60842	2.23856	5.57969		9.9	1.8	0.3	0.28		1107.13
	6D4E0A2677	2.48511	-12.9185	-3.8817		6.91824	10.8931	5.0566		19.93		161.8	4.2	11	91.2	51.4	8.8	79.3	110.1	432		3.57501	11.9278	8.92082		9.1	1.8	0.3	0.26		1342.59
	6D506D3433	7.00349	-18.8745	-11.6862		-1.46751	-4.67086	1.16562		19.57		137.9	4.8	11	78	44	10.9	88.7	114.4	422.6		0.735048	3.74206	5.24557		8.7	1.8	0.4	0.32		1074.53
	6D4D573913	-1.62251	-24.4198	-9.42699		0.628931	3.11111	5.0566		20.71		138	4.7	9.9	80.1	44.7	9.2	59.3	124.3	428.1		5.24557	7.58436	5.24557		9.7	1.8	0.3	0.24		1183.22
	6D501E1926	2.07435	-25.0359	-15.5884		4.8218	5.0566	8.94759		21.82		149	5	10.9	88.9	48.9	8.5	92.3	117.4	423.8		6.41497	15.7701	15.269		9.2	1.8	0.2	0.21		1059.94
	6D4C6C742E	-3.8817	-21.5445	-10.2485		-5.66038	1.16562	12.8386		20.71		149.8	5.7	11.7	85	44.6	10.1	53.2	130.4	447.2		0.233879	4.7444	4.57735		10.1	1.9	0.3	0.28		1119.64
	6D4E047F29	-7.98932	-26.8844	-21.1337		-9.85325	-16.3438	-8.56184		18.67		127	4.7	9.4	79.4	39.6	7.2	71.5	116.9	397.8		-6.94955	-0.76846	-1.26963		8.8	1.7	0.3	0.27		1188.68
	6D4E001014	9.26268	-20.1068	-4.29246		4.8218	5.0566	7.0021		20.72		152.8	4.2	10.6	89.5	49.2	7.9	79.9	106.3	418.9		2.90678	9.08787	7.41731		10.1	1.9	0.4	0.31		1011.5
	6D4E26414C	1.04744	-21.9552	0.0205381		11.1111	7.0021	8.94759		20.01		154.7	5.3	10.9	92	50.5	9.8	84.8	113.4	432.8		-1.7708	6.91614	5.41263		8.6	1.5	0.3	0.26		1094.4
	6D4F71383B	-3.8817	-11.8916	-0.595605		-5.66038	-0.779874	-2.72537		18.39		148.4	4.6	11.1	78.5	47.3	8.7	89.2	112.1	408.5		-6.78249	2.90678	-0.100234		10.1	1.9	0.2	0.22		1281.83
		7.23865e-15	-19.3264	-7.82502	mean	6.57252e-15	0.971069	3.88931		19.916		144.94	4.75	10.7	83.57	46.65	9.01	78.33	114.95	422.08		1.86517e-14	6.41497	5.6298		9.43	1.79	0.3	0.265		1146.35
		1.71026	1.88155	2.22023	s.e.m	2.14366	2.38185	1.99248		0.352708		3.37067	0.145086	0.194936	1.97657	1.06876	0.321388	3.93987	2.36784	4.28525		1.49424	1.55621	1.44848		0.184959	0.0359166	0.02	0.0106066		32.6217
Flight YN41	6D50762712	11.74	-22.6415	-8.59539		10.8911	6.58218	8.4198		22.47		204.6	5.7	12.4	113.5	59.9	11.4	104.5	122.6	408.1		-1.22422	4.98071	4.14221		10.5	1.9	0.3	0.26		1705.1
	6D4F276979	-1.46751	-6.91824	-3.14465		2.9703	8.4198	15.7703		25.67		190	5.4	15.2	109	60	10.2	101.8	124.5	410.8		0.285091	7.16083	9.67634		10.2	1.9	0.3	0.26		1177.96
	6D4C336E07	-1.46751	-3.98323	-11.1111		-6.93069	-6.28119	-4.44356		19.29		165.8	4.6	15.8	107.9	59.1	10.7	111.4	108.7	407.5		-1.89502	1.2913	2.9683		11.8	2.1	0.3	0.25		1196.53
	6D50377C31	-7.75681	-23.0608	-0.419287		-0.990099	1.06931	8.4198		19.91		175.9	4.9	12.1	87.2	57.4	8	94.2	130	414		2.2975	6.99312	6.49002		7.5	1.6	0.3	0.29		1295.07
	6D4E04113B	6.7086	-10.9015	-6.07966		0.990099	4.74455	2.90693		20.65		147.7	5.6	11.4	79.8	59.4	10.1	84.9	100	417		-1.55962	6.49002	6.15462		8.2	1.9	0.3	0.31		1439.66
	6D512C0E2D	0.628931	-4.19287	18.6583		-2.9703	1.06931	2.90693		21.38		166	5.5	12.4	100.3	62.2	10.3	97.3	134.7	412		2.8006	6.82542	5.31612		10.7	1.9	0.3	0.25		1348.67
	6D53151D0B	-6.28931	2.30608	-2.09644		-2.9703	13.9327	21.2832		22.08		194.5	5.4	13.2	102.3	60.2	11	109.5	133.5	434.1		0.285091	6.65772	11.1856		9	1.8	0.3	0.26		1302.81
	6D4D643464	-11.1111	-4.19287	17.8197		-4.9505	-4.44356	6.58218		20.6		170.5	4.5	10.6	83.7	62.9	9.2	93.1	121.9	425.2		-3.06893	2.8006	5.31612		7.9	1.6	0.3	0.29		1235.75
	6D5378273D	3.77358	-15.9329	-6.49895		-2.9703	2.90693	4.74455		20.8		189.6	6.1	10.7	110.9	53.8	9.4	98	124.4	397.9		-4.07513	2.2975	3.47141		10.7	1.9	0.3	0.26		1305.96
	6D516D742E	5.24109	-10.6918	7.33753		6.93069	8.4198	12.095		21.53		172.6	5.1	13.2	108	57.2	9.3	107.8	129.5	440		6.15462	6.49002	8.16703		10.1	1.9	0.2	0.21		1501.5
		-7.63833e-15	-10.021	0.587002	mean	2.22933e-14	3.64198	7.86851		21.438		177.72	5.28	12.7	100.26	59.21	9.96	100.25	122.98	416.66		-4.61853e-15	5.19873	6.28878		9.66	1.85	0.29	0.264		1350.9
		2.24209	2.64882	3.34508	s.e.m	1.7526	1.9409	2.29274		0.558547		5.058	0.150864	0.519615	3.67525	0.782745	0.301065	2.49893	3.28246	3.86549		0.970172	0.704454	0.846589		0.427364	0.0452769	0.00948683	0.00827043		50.604
Ground Control (IgG)	6D4D5D2616	13.3496	-3.5409	11.5181		3.73444	3.73444	3.73444		19.17		159.3	6.5	8.7	82.1	52	7.6	85.7	115.1	423		-4.03433	3.34764	6.78112		6.3	1.4	0.3	0.33		1100.54
	6D50200F31	7.44811	-3.3374	8.87261		3.73444	3.73444	3.73444		19.26		153.6	5.3	10.9	102	51.4	9.6	80.7	128.4	408.7		1.80258	11.9313	12.2747		9.1	1.7	0.2	0.24		1108.63
	6D4E0E3605	-12.0879	-6.79691	19.8616		7.88382	9.95851	12.0332		21.72		173.2	6.8	12.7	106.2	54.3	8.6	84	no wts	421		1.28755	12.103	11.9313		11.6	2.1	0.4	0.29		1154.29
	6D4F104522	-6.18641	-2.3199	-5.16891		-2.48963	1.65975	5.80913		21.43		175.6	6.8	12	101.2	58	9.7	92.8	125.1	437.5		1.45923	12.7897	11.4163		10	1.8	0.3	0.28		1228.84
	6D4E361230	11.5181	-15.7509	-0.691901		-14.9378	-6.639	-0.414938		19.29		150	5.5	9.6	77.7	46.1	8.2	88.1	112.4	412.3		-6.26609	3.69099	5.75107		9.3	1.9	0.2	0.23		1281.43
	6D4C745A7E	5.00611	-5.16891	3.5816		-0.414938	-0.414938	5.80913		19.78		140.5	7.8	11.5	96.8	47.4	9.3	66.3	115.5	387.5		1.6309	8.32618	12.9614		9.5	1.8	0.3	0.26		1449.41
	6D4E4A2038	-9.84941	3.5816	-2.1164		-2.48963	3.73444	5.80913		21.73		161.4	7.9	11.8	92	50	9.3	81.3	137.7	413.9		2.48927	11.7597	16.0515		11.1	1.9	0.3	0.23		1306.19
	6D4D4A1678	-13.1054	-0.0814001	-14.7334		-2.48963	7.88382	1.65975		19.23		150.9	5.9	12.5	89.5	no smpl	brkn foot	80.1	118.1	405.2		-1.45923	6.78112	9.87124		11.2	2.1	0.4	0.29		1090.64
	6D4E360159	-8.62841	-7.81441	12.1286		-2.48963	3.73444	9.95851		21.99		145.8	6.9	11.9	93.3	51.1	8.7	84.5	126	425.6		2.14592	10.7296	13.3047		10.3	1.9	0.4	0.32		1337.33
	6D4D4D321E	12.5356	3.9886	-2.1164		9.95851	7.88382	7.88382		20.49		178.1	6.9	12.1	114.6	53.8	8.9	75.8	140.4	411.5		0.944206	12.9614	14.3348		10.3	1.9	0.2	0.21		1299.89
		-1.06581e-14	-3.72405	3.11355	mean	-5.68434e-15	3.52697	5.60166		20.409		158.84	6.63	11.37	95.54	51.5667	8.87778	81.93	124.3	414.62		1.79745e-14	9.44206	11.4678		9.87	1.85	0.3	0.268		1235.72
		3.45793	1.82935	3.20085	s.e.m	2.20434	1.49768	1.17566		0.378674		3.92411	0.260404	0.386536	3.32446	1.13301	0.215325	2.1644	3.14513	4.0372		0.937244	1.16639	1.01597		0.452338	0.0604152	0.0244949	0.0121491		37.9053
Ground Control (YN41)	6D4E143912	-14.985	5.19536	18.0764		4.29448	14.5194	20.6544		23.52		192.6	6.9	15.4	121.2	63.5	13.3	104.6	135.4	416.7		-2.31057	12.8101	18.2467		10.6	1.9	0.3	0.26		1370.58
	6D4E176419	-15.4143	11.2065	15.9296		-3.88548	10.4294	8.38446		21.22		194.1	6.3	14.2	113.5	59.5	11.4	103.5	110.1	396.3		-1.97078	4.14543	8.73259		10.1	1.8	0.3	0.28		1322.84
	6D4D326308	0.0429369	11.4212	3.2632		0.204499	8.38446	12.4744		21.48		188.7	7.2	14.9	114.2	59.6	9.6	110.4	124.8	434.1		0.407747	8.56269	8.73259		10.9	2	0.4	0.29		1361.93
	6D4D70301E	-7.25633	15.2855	10.1331		-3.88548	8.38446	14.5194		22.2		191.1	6.3	12.9	107.8	55.1	11.4	93.8	124.8	395.2		-1.2912	8.73259	8.56269		9.7	1.8	0.4	0.31		1588.6
	6D4D7F0572	-10.0472	29.4547	27.0932		0.204499	18.6094	24.7444		22.65		186	7.5	12.9	109.3	66.6	11.1	106	123.8	437.8		2.27659	10.6014	14.3391		10.8	2.2	0.4	0.32		1469.42
	6D5048372B	11.6359	11.8506	3.04852		6.33947	14.5194	12.4744		23.11		204.7	7	14.3	113.9	59.2	10.2	120.7	124	399.7		1.25722	10.9412	14.6789		8.9	1.8	0.4	0.31		1483.3
	6D4D096B11	1.9751	12.0653	4.55131		-1.84049	10.4294	4.29448		22.69		202	7.7	14.8	124	57.9	10.3	105.5	133.1	412.7		3.63575	13.3197	13.1498		11	2.1	0.4	0.3		1501.77
	6D4E672E08	25.5904	16.1443	21.5114		4.29448	12.4744	24.7444		21.27		209.9	6.6	12.8	109.8	59.2	9.9	116.2	128.8	420.8		2.61638	13.6595	13.8294		9.2	1.8	0.2	0.21		1473.28
	6D4E522C5F	6.0541	15.0708	12.2799		0.204499	6.33947	8.38446		21.54		200.4	6	14.1	104.6	56.8	10	106.2	125.8	393.1		-0.781515	9.24227	12.8101		8.9	1.9	0.4	0.33		1475.69
	6D54483777	2.40447	18.2911	12.7093		-5.93047	8.38446	14.5194		23.28		190.2	7.2	15.7	106	44.8	10.9	111.2	122.5	423.7		-3.83962	6.69385	9.92185		9.3	1.8	0.3	0.3		1366.34
		7.9492e-15	14.5985	12.8596	mean	-1.10134e-14	11.2474	14.5194		22.296		195.97	6.87	14.2	112.43	58.22	10.81	107.81	125.31	413.01		1.88294e-14	9.87088	12.3004		9.94	1.91	0.35	0.291		1441.38
		4.01712	2.00393	2.53696	s.e.m	1.27345	1.18852	2.1983		0.276217		2.34598	0.167362	0.314643	1.89214	1.71906	0.3251	2.2161	2.04614	4.91731		0.769106	0.959416	1.01968		0.253456	0.0434741	0.0212132	0.0104355		26.0484
Baseline (No Rx)	6D50301068											146	6.4	10.9	90.4	41.7	8.8	75	102.5	411.3						10.7	2.1	0.3	0.26
	6D4E670825											118.9	5.6	13.4	80.6	33.4	7.9	63.4	91.3	391.9						6.8	1.4	0.3	0.3
	6D51070D09											128.3	6	8.9	80.9	43.3	9.3	75.1	124.1	394.8						7.8	1.7	0.2	0.23
	6D50400416											*92.1 xcl	4.9	8.4	74.5	38.5	8	71.3	98.7	431						10.2	1.8	0.3	0.27
	6D5101455D											122.4	5	9.6	78.2	43.6	8.5	68.9	99.8	423						10.1	1.8	0.3	0.25
	6D4F4B7F04											137.6	4.9	9.8	83.4	49.6	7.5	70.4	107.7	404						.	.	.	.
	6D4E620F30											152.4	5.3	11.1	82.5	44.9	8.1	74.9	99.8	417.6						7.7	1.5	0.3	0.31
	6D4D494A50											166.3	6	9.5	84.6	49	9.5	81.7	92.3	416.7						8.9	1.6	0.2	0.21
	6D4C404126											148.2	5.4	9.1	94.2	48.5	7	68.9	106.2	404.2						7	1.5	0.3	0.33
	6D4D612E70											148.5	6	10	86.9	48.5	8	83.5	109.9	418.6						8.8	1.7	0.3	0.27
												140.956	5.55	10.07	83.62	44.1	8.26	73.31	103.23	411.31						8.66667	1.67778	0.277778	0.27
												4.85638	0.160156	0.430825	1.73204	1.56882	0.232895	1.82326	2.85521	3.74089						0.452155	0.0662539	0.013858	0.0120698

## Sheet: Figure 4 and S2 Table 
Cohort	Average	Sem	Average	Sem	Average	Sem	Average	Sem	Average	Sem	Average	Sem	Average	Sem	Average	Sem	Average	Sem	Average	Sem	Average	Sem	Average	Sem	Average	Sem	Average	Sem	Average	Sem	Average	Sem	Average	Sem	Average	Sem	Average	Sem	Average	Sem	Average	Sem	Average	Sem	Average	Sem	Average	Sem	Average
	Myostatin		Igfbp5		Trim63		Slc38a2		Rbp4		Ppargc1a		Pitx2		Pax7		Myf6		Kcnma1		Gamt		Id1		Frzd9		Fstl1		Fst		Foxo1		Fasn		Cidec		Cfd		Acrv2b		Itgb5		Mybph		Actc1		Retn		Zymd17
G Ground IgG	0.630218	0.0350864	0.900321	0.114426	0.889943	0.0556312	0.436422	0.0342154	0.845125	0.223458	0.638215	0.0234669	0.612624	0.0294719	1.48807	0.125122	0.520232	0.0245237	0.972434	0.0871482	1.08933	0.065304	0.802788	0.123248	2.10776	0.128064	0.769375	0.0574941	1.9298	0.187582	0.256874	0.0198646	0.99049	0.163258	3.3839	0.620705	3.48385	0.801435	1.25248	0.0519066	1.241	0.0567391	0.49439	0.0259811	0.592462	0.0170528	1.07404	0.155562	1.50482
G Ground YN41	0.739078	0.0291924	1.17708	0.0918735	0.893263	0.0402746	0.441676	0.0391718	0.539778	0.101427	0.649172	0.0309855	0.563539	0.0187638	1.48479	0.118877	0.593907	0.031229	1.04787	0.124326	1.63639	0.104785	0.708071	0.0835474	2.66452	0.111208	0.792746	0.0559787	1.54845	0.159495	0.223836	0.0137925	0.857013	0.106156	3.04159	0.489346	3.87244	0.598909	1.26989	0.0108391	0.927409	0.0427208	0.618372	0.0304844	1.01701	0.049437	0.64475	0.0698191	0.48792
G Flight IgG	0.636513	0.049213	0.794235	0.0783768	0.780167	0.0565492	0.737934	0.0978271	0.659262	0.114919	0.536148	0.0266044	0.728909	0.0611582	1.71235	0.21153	0.548322	0.101878	0.992428	0.135751	0.857461	0.0827217	0.553211	0.0540275	1.70795	0.115496	0.624806	0.0332645	2.08143	0.0956479	0.287989	0.0299325	1.01342	0.110507	4.51023	0.333512	5.69383	0.804566	1.17655	0.0383955	1.19511	0.0594587	0.366702	0.0205554	0.370361	0.033181	1.28551	0.234664	1.94189
G Flight YN41	0.894214	0.0486289	1.27573	0.0953219	0.814819	0.0224917	1.05179	0.183622	0.342307	0.028917	0.640806	0.0457852	0.711799	0.0561982	1.41495	0.13195	0.562848	0.0484951	1.18071	0.206163	1.34207	0.146237	0.654503	0.0790567	2.1249	0.16201	0.546732	0.0497906	0.979007	0.114064	0.259575	0.0205927	0.819697	0.0987893	6.22618	0.692587	6.2059	0.973837	1.28206	0.0763736	0.918285	0.0535521	0.682241	0.0588235	0.785529	0.046419	0.463603	0.0566183	0.735035
Q Ground IgG	0.515684	0.0507925	0.513194	0.0656386	0.679825	0.0381156	0.605175	0.0867409	2.11939	0.229869	0.328582	0.0361022	0.611788	0.0392503	1.35628	0.155894	0.444347	0.0290249	0.610707	0.0599657	0.616607	0.0248571	0.510103	0.0587016	1.36179	0.0863075	0.636835	0.0416132	1.91529	0.14073	0.231133	0.0347387	3.95021	0.563182	75.6807	11.9372	133.748	17.0664	0.790075	0.0669048	1.01493	0.056085	0.446281	0.0374188	0.600518	0.0296757	4.54075	0.463608	0.508112
Q Ground YN41	0.534891	0.0358408	0.393939	0.0373648	0.564835	0.0381621	0.448905	0.057575	1.5967	0.326223	0.295049	0.0282197	0.527685	0.017839	0.856418	0.148372	0.41633	0.0355498	0.497754	0.0376785	0.768603	0.0153807	0.513441	0.0639589	1.50849	0.0769123	0.655693	0.0185915	1.42424	0.0791869	0.15228	0.00889046	2.22222	0.239733	55.3872	12.7761	88.7915	17.3312	0.454793	0.031463	0.632467	0.0341795	0.405446	0.0291598	0.647767	0.0732542	2.96086	0.374218	0.245635
Q Flight IgG	0.669691	0.0618528	0.54448	0.036572	0.643435	0.0460789	0.856486	0.100042	2.61316	0.321288	0.425438	0.03888	0.944248	0.0859067	1.16394	0.128859	0.608964	0.392253	0.608964	0.392253	0.763335	0.0324021	0.423242	0.0281189	1.6404	0.117197	0.716096	0.0582296	1.8895	0.131555	0.608964	0.392253	0.608964	0.392253	100.769	21.3879	135.676	14.5509	0.921659	0.0606003	0.950726	0.0263372	0.489093	0.0337422	0.696701	0.0791395	5.79114	0.625158	0.664145
Q Flight YN41	0.704274	0.0512128	0.641407	0.0530584	0.5948	0.0318912	0.715906	0.0686389	1.31386	0.0870602	0.375465	0.0320139	0.631149	0.0314557	0.91454	0.0915352	0.489742	0.0264383	0.873246	0.0870328	0.899344	0.0133383	0.459811	0.0549928	1.73184	0.0360656	0.557984	0.0503864	0.934659	0.0674076	0.199574	0.021488	3.29744	0.239864	72.4292	7.0945	74.1096	10.0893	0.78863	0.0456574	0.647185	0.0210385	0.58017	0.0343201	0.995941	0.113608	2.69704	0.271676	0.26485
S Ground IgG	0.00739251	0.000563656	0.433679	0.0744966	0.74508	0.0274312	1.74999	0.215566	0.460209	0.0840061	0.788711	0.0938069	2.61385	0.164368	4.97916	0.544507	0.651963	0.0554144	6.48196	0.231719	0.23299	0.0233353	2.1894	0.609921	5.80968	0.302628	1.06446	0.0863015	3.67476	0.179716	0.530162	0.0631495	0.525583	0.038767	4.90646	0.92479	5.52352	1.15079	0.73172	0.0405903	1.36908	0.0604583	0.00605445	0.00162015	0.0312851	0.00219594	0.122159	0.021566	0.00273324
S Ground YN41	0.00638487	0.000752434	0.398135	0.0389892	1.01956	0.120773	1.63123	0.0959218	0.468091	0.0947223	1.34454	0.227347	3.0488	0.412513	5.40249	0.96022	0.885069	0.13891	7.4587	1.31657	0.318213	0.0448216	1.55038	0.204768	3.89203	0.372698	1.15928	0.170369	4.26214	0.529523	0.605619	0.110076	0.58847	0.131946	3.43964	0.93369	3.48305	1.05089	0.762655	0.0974967	1.54108	0.194608	0.00390736	0.00118787	0.0429173	0.00694886	0.0942928	0.03001	0.00234262
S Flight IgG	0.0172562	0.00268155	0.583268	0.0865149	1.01135	0.075561	1.47837	0.232205	0.388978	0.121147	1.03013	0.160535	2.64414	0.148761	5.87628	0.629041	0.79694	0.136602	3.75764	0.439112	0.226886	0.0233218	0.706452	0.150015	4.56192	0.544541	0.848377	0.183239	4.59326	0.586457	0.513757	0.0667576	0.665159	0.194014	2.85544	0.629142	3.61442	1.02522	1.09625	0.0949191	1.24955	0.100599	0.028208	0.00988486	0.0627976	0.00859789	0.094701	0.0221849	0.00557412
S Flight YN41	0.0195373	0.00229839	0.455035	0.0443352	0.796453	0.0525541	1.04317	0.0715147	0.313028	0.16436	0.861275	0.119888	2.45674	0.146278	4.44162	0.592945	0.547289	0.0528997	2.93717	0.155862	0.21825	0.022053	0.355796	0.0689419	3.89203	0.372698	0.439098	0.0617797	2.50204	0.127174	0.490723	0.0556036	0.431871	0.0826065	1.43742	0.228701	2.25898	0.984522	0.816314	0.0627436	1.09991	0.128307	0.0101414	0.00216284	0.0463769	0.00189226	0.0522221	0.0107388	0.0023794
T Ground IgG	0.310859	0.0208875	0.377263	0.0409472	0.605631	0.0266272	0.5496	0.0233648	0.219611	0.016936	0.631253	0.0301524	1.64833	0.0706337	1.10572	0.0930993	0.408713	0.0269841	0.493904	0.0419953	0.578751	0.0631007	0.797334	0.0942055	1.25517	0.0556697	0.616221	0.0282521	0.877096	0.0570486	0.20878	0.0162869	0.234491	0.0149571	14.7459	1.13209	40.233	12.7318	0.869125	0.0469142	1.08649	0.0238769	0.180297	0.0222283	0.141374	0.0140915	0.194585	0.0125686	0.149894
T Ground YN41	0.350905	0.0251332	0.503303	0.0419123	0.541818	0.0132058	0.713602	0.0699031	0.211285	0.0231725	0.647054	0.0412209	1.4762	0.142193	0.992192	0.0766989	0.467255	0.0349184	0.437698	0.0242803	0.724466	0.061374	0.592019	0.0403939	9.07372	0.468219	0.473236	0.0409422	0.655483	0.0799259	0.188545	0.0173553	0.302578	0.0301845	23.0395	4.19958	33.9217	7.29953	0.857475	0.0615742	0.837973	0.0208386	0.285027	0.0345949	0.311101	0.0166105	0.194854	0.028886	0.0520794
T Flight IgG	0.430104	0.0531862	0.353454	0.0200325	0.601482	0.0515767	0.54046	0.0290147	0.182464	0.0227262	0.604563	0.0648156	1.71678	0.0604798	1.15384	0.112796	0.407898	0.0363351	0.416581	0.0320992	0.501522	0.05218	0.686324	0.0898948	1.75046	0.100337	0.63636	0.023587	0.911152	0.10641	0.216567	0.0276295	0.2666	0.0358839	18.6236	3.05847	36.6631	8.68108	0.730018	0.0507312	1.11159	0.0695553	0.143128	0.0366613	0.0860214	0.0068746	0.115969	0.0125833	0.208405
T Flight YN41	0.394264	0.0140007	0.530106	0.0326092	0.551281	0.0125846	0.528248	0.0255536	0.101509	0.00957721	0.51009	0.0344723	1.48175	0.0415701	0.680705	0.0358493	0.392523	0.0233749	0.509505	0.0611211	0.488954	0.0336589	0.662493	0.08053	1.56001	0.0625308	0.351631	0.038082	0.363064	0.00550729	0.163678	0.0124099	0.134689	0.00626573	17.8879	2.8483	33.353	4.9083	0.670304	0.0229303	0.721703	0.0356363	0.187205	0.0115736	0.170777	0.00953677	0.0553755	0.00313725	0.0503963
[truncated: 7 more columns]

## Sheet: Fig 5B, C and Table 2
Fig 5B, Table 2 ( section titled "Bone-Specific Areal BMD Measures (all in mg/cm2)")						Table 2 (section titled "Trabecular Bone Microarchitecture Measures")									Table 2 (section titled "Cortical Bone Microarchitecture Measures")
Distal Femur BMD
Baseline No Rx	Grnd IgG Control	Grnd YN41 Control	Flight IgG Control Rx	Flight YN41 Treatment Rx		Group	Treatment	Vox.BV/TV	TRI-SMI	DT.Tb.N	DT.Tb.Th	DT.Tb.Sp	vBMD		Group	Treatment	Bone Area	Total Area	Cortical Thickness	Cortical Porosity	I_max	I_min	Ct.vBMD
663	642	699.5	586.2	609.9		Baseline		0.101	2.2827	2.7426	0.0353	0.3294	124.896				[mm^2]	[mm^2]	[μm]	[%]	[mm^4]	[mm^4]	[mg HA/ccm]
620.6	589.3	675.4	575.5	630.9		Baseline		0.0731	2.2667	2.1272	0.0324	0.4377	102.676		Baseline		0.87186	1.0735	132.3	18.78	0.39426	0.20399	879.421
663.5	672.7	669.2	581	619		Baseline		0.1337	1.6793	3.5343	0.0371	0.2458	156.837		Baseline		0.90258	1.08916	147.8	17.13	0.4492	0.17362	913.966
666.5	659.3	670.5	608.5	584.8		Baseline		0.1455	1.7446	3.6581	0.0389	0.2344	176.974		Baseline		0.93052	1.10452	134.5	15.75	0.46953	0.21773	915.008
632.7	655	644.1	654.8	577.4		Baseline		0.1262	1.6712	3.2115	0.0386	0.2728	151.022		Baseline		0.91473	1.10162	134.3	16.97	0.43533	0.18516	882.719
634.2	658.3	672.5	605.4	583.6		Baseline		0.14	1.7804	3.5898	0.038	0.2406	172.287		Baseline		0.82777	1.04617	123.9	20.88	0.41893	0.19541	867.877
678.7	670.7	631.6	591.3	665.3		Baseline		0.0959	2.2459	2.6439	0.0347	0.3436	131.058		Baseline		0.91047	1.12548	132.2	19.1	0.42054	0.18392	880.462
636.6	638.4	662.3	636	596.4		Baseline		0.1591	1.4993	3.779	0.0416	0.223	195.288		Baseline		0.87411	1.086	136.4	19.51	0.40588	0.19453	883.587
660.8	678.8	614.7	589.1	614.6		Baseline		0.111	2.085	3.1126	0.0344	0.2869	144.165		Baseline		0.90524	1.08912	135.8	16.88	0.43352	0.20168	912.924
674.5	605.7	663.5	583.3	599.3		Baseline		0.1494	1.7044	3.5345	0.0417	0.2412	179.578		Baseline		0.88043	1.06276	133.4	17.16	0.42325	0.19431	902.943
(before flight - T=0)	(6 weeks on the ground)		(6 weeks in space)			Ground	IgG	0.147	1.5308	3.5828	0.0407	0.2384	185.567		Baseline		0.89716	1.0982	132.9	18.31	0.44251	0.20086	879.681
						Ground	IgG	0.1236	1.8423	3.5509	0.034	0.2476	157.358		Ground	IgG	0.92539	1.08512	153.6	14.72	0.49254	0.21188	945.386
Fig 5C						Ground	IgG	0.1809	1.3063	4.2206	0.0427	0.1942	226.708		Ground	IgG	0.83472	0.99239	139.5	15.89	0.41272	0.19731	939.658
Bone-Specific Areal BMD Measures (all in mg/cm2) - Mid Femur BMD						Ground	IgG	0.1555	1.623	3.8728	0.0396	0.2186	192.684		Ground	IgG	0.99786	1.18143	148.6	15.54	0.49185	0.24165	954.847
Baseline No Rx	Grnd IgG Control	Grnd YN41 Control	Flight IgG Control Rx	Flight YN41 Treatment Rx		Ground	IgG	0.172	1.2317	4.1341	0.0415	0.2004	214.123		Ground	IgG	0.98963	1.16872	161.8	15.32	0.49232	0.23985	949.813
635.8	569.7	646.8	502.2	543.3		Ground	IgG	0.0916	2.1242	2.5519	0.0346	0.3573	126.632		Ground	IgG	0.96834	1.14741	154.6	15.61	0.4935	0.22076	950.507
570.5	504.1	611.1	490.2	557.6		Ground	IgG	0.1571	1.4673	3.7669	0.0414	0.224	192.424		Ground	IgG	0.90133	1.04705	151.5	13.92	0.42382	0.19587	957.278
627.3	620.7	597.9	479.2	546.7		Ground	IgG	0.1626	1.4271	3.8497	0.0421	0.2177	199.28		Ground	IgG	0.97675	1.13756	148	14.14	0.50874	0.22494	943.65
627	610.3	605.7	533.6	487.7		Ground	IgG	0.1697	1.2184	3.8025	0.0445	0.2185	207.526		Ground	IgG	0.97216	1.16544	150.1	16.58	0.51528	0.24302	925.076
594.5	598.3	565.7	579.7	498		Ground	IgG	0.0975	2.1406	2.7448	0.0343	0.33	128.454		Ground	IgG	0.99411	1.18066	154.8	15.8	0.5125	0.2206	940.265
597.5	596	623.3	531.5	507.9		Ground	YN41	0.1842	1.2295	4.2038	0.0438	0.1941	227.663		Ground	IgG	0.86818	1.02717	148.5	15.48	0.42637	0.19251	939.745
659.7	613.2	547.3	517.1	615.3		Ground	YN41	0.1521	1.5175	3.7384	0.0403	0.2271	187.997		Ground	YN41	1.08843	1.27945	159.4	14.93	0.58489	0.26296	955.021
593	564.4	592.1	573.8	516.4		Ground	YN41	0.1319	1.8995	3.2905	0.0392	0.2647	165.169		Ground	YN41	0.99863	1.16738	155.3	14.46	0.5047	0.21999	961.617
632.4	630.1	521.6	505.4	541		Ground	YN41	0.117	1.521	3.1818	0.0362	0.2781	147.636		Ground	YN41	1.0191	1.1875	157.8	14.18	0.54318	0.24481	970.731
658.2	521.3	568.4	488.5	521.5		Ground	YN41	0.1524	1.5658	3.7903	0.0397	0.2241	188.778		Ground	YN41	0.94081	1.13555	144.1	17.15	0.50215	0.21277	899.384
(before flight - T=0)	(6 weeks on the ground)		(6 weeks in space)			Ground	YN41	0.1502	1.4195	3.7547	0.0397	0.2266	181.661		Ground	YN41	1.05129	1.20734	164.7	12.92	0.55688	0.23995	985.747
						Ground	YN41	0.1639	1.2575	3.7526	0.0436	0.2229	206.658		Ground	YN41	0.97028	1.15597	153.9	16.06	0.50149	0.21473	927.159
Table 2						Ground	YN41	0.0948	2.0791	2.7205	0.0338	0.3338	128.02		Ground	YN41	1.03652	1.21389	156.6	14.61	0.5339	0.25536	970.558
Bone-Specific Areal BMD Measures (all in mg/cm2) - Lumbar Vertebra BMD						Ground	YN41	0.1101	1.8593	2.8408	0.0378	0.3142	136.526		Ground	YN41	0.94218	1.09504	157.5	13.96	0.49117	0.21739	961.878
308.7	305.7	334.3	346.2	342.8		Ground	YN41	0.0996	2.0179	2.8912	0.0335	0.3124	124.896		Ground	YN41	0.96726	1.14095	152.7	15.22	0.51568	0.20077	915.094
303.1	285.3	364.3	290.9	371.7		Flight	IgG	0.1091	1.8871	3.0036	0.0355	0.2974	134.877		Ground	YN41	0.91424	1.08176	156.2	15.49	0.47352	0.20298	940.265
306.8	357.2	403.1	340.3	395.2		Flight	IgG	0.0921	2.1353	2.5009	0.0356	0.3642	121.076		Flight	IgG	0.88118	1.06686	141.2	17.4	0.44789	0.21441	926.204
354.4	352.7	383.4	364.2	391.9		Flight	IgG	0.0675	2.3264	2.0352	0.0316	0.4598	93.3883		Flight	IgG	0.87908	1.04478	148.8	15.86	0.45959	0.20345	953.111
285	389.1	330.1	328.7	297.2		Flight	IgG	0.0906	1.9158	2.7099	0.0325	0.3365	119.08		Flight	IgG	0.8602	1.03797	151.4	17.13	0.43489	0.19443	916.136
298.6	355.9	439.7	364	347.3		Flight	IgG	0.137	1.4861	3.6282	0.0375	0.2381	171.245		Flight	IgG	0.81435	0.99331	142.2	18.02	0.42227	0.19378	936.013
359.8	330.5	335.8	329.8	340.6		Flight	IgG	0.1244	1.589	3.2503	0.0378	0.2699	157.618		Flight	IgG	0.86477	1.06196	148.5	18.57	0.45266	0.22429	907.543
307.9	305.2	361.3	400.2	440.3		Flight	IgG	0.1477	1.5004	3.6778	0.0398	0.2321	182.529		Flight	IgG	0.88287	1.05811	146.4	16.56	0.43832	0.21054	933.061
350.3	358.4	342.1	353.1	322		Flight	IgG	0.0994	2.2247	2.7232	0.0354	0.3318	122.812		Flight	IgG	0.982	1.14894	158.3	14.53	0.48802	0.23751	942.349
373.9	394.9	339	445.7	317		Flight	IgG	0.0664	2.4937	2.0428	0.0307	0.4588	85.837		Flight	IgG	0.99638	1.15755	160.1	13.92	0.5424	0.20776	960.836
(before flight - T=0)	(6 weeks on the ground)		(6 weeks in space)			Flight	IgG	0.1804	1.1801	4.118	0.0439	0.1989	217.334		Flight	IgG	0.86394	1.03194	149.9	16.28	0.4328	0.20136	947.643
						Flight	YN41	0.1152	1.6391	3.2365	0.0351	0.2739	139.998		Flight	IgG	0.81044	0.97476	142.8	16.86	0.36272	0.18647	930.023
						Flight	YN41	0.1116	1.9818	2.942	0.0372	0.3028	150.067		Flight	YN41	0.86263	1.02305	147	15.68	0.43442	0.21197	934.45
						Flight	YN41	0.1054	1.9111	3.0425	0.0337	0.295	127.152		Flight	YN41	0.94783	1.11024	156.4	14.63	0.49172	0.22234	962.312
						Flight	YN41	0.1194	1.666	2.9888	0.0394	0.2951	146.161		Flight	YN41	0.86697	1.02873	142.3	15.72	0.43516	0.21585	913.879
						Flight	YN41	0.1117	1.7293	3.1017	0.0352	0.2872	146.768		Flight	YN41	0.92379	1.10434	148.9	16.35	0.45716	0.22736	900.86
						Flight	YN41	0.1339	1.4899	3.559	0.0374	0.2436	164.649		Flight	YN41	0.80452	0.95168	141.6	15.46	0.36352	0.18291	934.71
						Flight	YN41	0.1626	1.2893	3.9245	0.0413	0.2135	201.971		Flight	YN41	0.86254	1.06167	142.4	18.76	0.47281	0.20645	901.294
						Flight	YN41	0.1162	1.8766	2.9322	0.0389	0.3021	150.935		Flight	YN41	0.91437	1.06541	146.8	14.18	0.46174	0.22225	930.978
						Flight	YN41	0.1103	1.8565	3.098	0.0348	0.288	142.515		Flight	YN41	0.73034	0.87314	143	16.35	0.31563	0.14227	934.016
						Flight	YN41	0.1191	1.7958	3.0785	0.038	0.2868	153.973		Flight	YN41	0.94796	1.10961	153.3	14.57	0.49233	0.22317	961.965
															Flight	YN41	0.96	1.15617	150.9	16.97	0.51035	0.24231	923.601
